# Supplementary material for: Coexistence and Within-Host Evolution of Diversified Lineages of Hypermutable Pseudomonas aeruginosa in Long-term Cystic Fibrosis Infections
Source: PLoS Genet. 2014 Oct 16;10(10):e1004651. doi: 10.1371/journal.pgen.1004651 (PMC4199492; doi:10.1371/journal.pgen.1004651)
Supplement: Table S7 — Average area beneath the respiration curve of reduced tetrazolium vs. time across all the PM1 and PM3B substrates for each CFA and CFD isolate. (XLS) [file pgen.1004651.s009.xls]

## Sheet: Table S7
	Table S7. Average area beneath the respiration curve of reduced tetrazolium vs. time across all the PM1 and PM3B subtrates for each CFA and CFD isolate.
		CFA isolates										CFD isolates
	Compound name	2004/01	2007/01	2010/26	2010/32	2010/40	2010/43	2010/72	2010/78	2010/82	2010/87	1991/01	1995/01	2002/01	2011/04	2011/11	2011/27	2011/28	2011/33	2011/34	2011/45	2011/57	2011/83	2011/94	2011/95
	Background_PM1	15753	13174	6660	7038	6877	5594	5781	7698	5342	6269	16314	16432	12445	12534	15370	16902	15083	15480	16036	13867	15382	13735	12552	12365
	L-Arabinose_PM1	45385	42989	19249	18314	17990	18372	20136	21283	17985	19191	49045	38363	35341	31773	33319	36471	40464	35283	34336	33176	33616	35177	37314	35055
	N-Acetyl-D-Glucosamine_PM1	22288	39521	4793	4272	3664	4040	3733	12249	3167	4508	57216	13571	8081	9630	10444	11598	12986	13324	11596	10506	12724	10070	10516	9608
	D-Saccharic_Acid_PM1	11366	9585	3444	3630	3630	2747	2831	5632	2917	3487	12154	10409	6787	7037	8344	9247	9150	9926	9018	7717	9693	8232	7847	7290
	Succinic_Acid_PM1	37614	26581	8335	7700	4642	3146	3285	24514	6975	3801	17638	20390	8349	8531	9496	11117	13484	12208	12283	8979	12246	11816	10587	8866
	D-Galactose_PM1	10834	8433	2560	2258	2320	2122	2496	4850	1709	2221	13417	10955	6475	6596	7794	8913	9271	10027	8534	7748	9629	7603	7495	7911
	L-Aspartic_Acid_PM1	55590	32850	9849	9150	9617	4811	5178	30960	4104	5193	62523	34766	13069	13255	15729	17654	16574	16940	29985	15101	18026	33481	13372	14334
	L-Proline_PM1	49585	50631	9857	9928	7961	12812	14941	30846	12136	7943	79644	33343	14552	16019	15714	15988	31067	31381	23268	15983	16740	26523	23710	13901
	D-Alanine_PM1	24065	24084	7718	8092	8971	5932	6282	17057	5169	8086	29862	25232	13711	13904	14407	16152	15259	16502	16003	15113	15975	15368	14545	14181
	D-Trehalose_PM1	17881	25046	5000	4654	4815	4374	4476	7146	4063	4026	17204	14182	10839	11309	11311	12294	12437	13940	12390	11125	13048	11544	11624	11219
	D-Mannose_PM1	20138	17390	7428	7102	6055	6565	6802	9197	5674	5634	21588	19012	15666	16588	16910	17636	17319	19592	17509	17006	18860	16210	16603	17003
	Dulcitol_PM1	20263	18272	7825	7486	7697	7036	7600	9856	6666	6859	20943	18632	16454	17074	16402	16954	16870	19111	16766	16539	18202	16652	17682	17235
	D-Serine_PM1	15110	14826	7403	7704	5373	5115	5177	7551	4773	7047	16013	18059	10667	10255	11827	13269	13012	13956	12649	11343	13497	12348	10576	10349
	D-Sorbitol_PM1	9752	8499	3479	3374	4236	3204	3423	6148	3069	4393	11251	9985	6123	6498	7123	8057	8261	8131	7830	6953	8590	6533	7103	6766
	Glycerol_PM1	34202	29168	3615	3155	2807	2250	2312	16254	2648	2636	63200	12829	8161	6693	8624	9688	7826	10253	8933	7989	7929	7273	5624	7362
	L-Fucose_PM1	11937	10217	4335	3905	3886	3916	3953	5863	3232	4148	14845	12216	7499	7166	9089	8994	11153	9519	10044	7891	9361	9241	9214	8002
	D-Glucuronic_Acid_PM1	12937	9716	3669	3888	3850	3756	3811	6564	3350	4594	14663	11569	6675	6795	7798	8644	9425	9785	8711	7570	9351	8028	8371	8061
	D-Gluconic_Acid_PM1	35326	23692	4682	4599	8964	4028	3860	24848	2849	6265	78022	27488	8767	6468	8469	6395	7183	5659	6821	6390	7413	7853	7435	8318
	D_L-a-Glycerol_Phosphate_PM1	16255	15616	4056	3880	3536	4512	3518	7291	3035	3236	18567	13252	9333	10333	10749	11328	12920	11805	10337	10522	11766	9874	11337	11396
	D-Xylose_PM1	59018	54743	28833	27655	23905	25718	28391	30105	24152	23295	65210	49623	50451	45228	46408	46088	53276	46260	46011	42340	45803	45676	48602	46170
	D_L-Lactic_acid_PM1	37391	31397	7553	6822	9003	4479	4650	30310	9708	4934	68600	19963	13676	12906	14225	18438	18552	21548	20668	13357	14545	17939	14768	13278
	Formic_Acid_PM1	16314	10453	5592	5447	6565	6120	6245	10336	5945	5162	21411	20471	11521	10344	8352	8426	10400	16555	12589	7851	11651	7534	9968	8907
	D-Mannitol_PM1	51609	35278	4952	4695	4536	4319	4364	6969	3726	3814	68976	16858	11399	12700	12218	11949	12399	13501	12136	12225	13814	11222	12644	13576
	L-Glutamic_Acid_PM1	59315	47108	13597	12001	13217	11951	13058	37861	18194	11337	70934	37399	19455	21115	19846	19318	30124	23910	27770	19753	21251	31768	26150	21802
	D-Glucose-6-Phosphate_PM1	14380	13035	5914	5659	5862	5264	5404	8234	5073	6518	14890	14079	9601	10036	11047	12160	12375	12882	11753	10722	13071	11206	11746	10929
	D-Galactonic_Acid-g-Lactone_PM1	11063	9269	3843	3698	4056	3596	3837	6257	3543	4844	12994	11371	7287	7966	8693	8501	10466	9801	9542	7709	10797	9043	9262	7825
	D_L-Malic_Acid_PM1	46094	32347	8149	7768	8669	6109	6338	32220	9865	6774	61931	29534	11011	7412	9377	9839	18536	21897	19497	8093	9838	24791	13151	8508
	D-Ribose_PM1	59034	63398	32006	29504	27817	30286	32054	35094	30627	29076	75049	56868	57861	51633	56174	49010	60633	50129	52601	50636	54166	53397	56810	52125
	Tween_20_PM1	46164	30075	9741	8862	7135	7341	7146	28892	12023	6022	66519	18472	9792	10329	10790	15697	17890	10892	18599	10935	11545	16410	15529	11917
	L-Rhamnose_PM1	15960	14273	3507	3697	3026	3969	4362	6389	3539	3841	17824	13253	9753	8670	10092	10429	12425	11493	10202	9786	11847	9946	11175	10316
	D-Fructose_PM1	35548	38258	6050	5313	4431	7076	7654	14312	6192	6505	71791	16434	14348	11658	11619	11182	14173	10969	11537	10742	11691	10472	13519	12364
	Acetic_Acid_PM1	28542	28563	6182	6054	8683	4224	4457	30358	4038	5418	74139	13666	16088	9313	10590	15743	11044	21983	19328	8460	11702	15769	9725	9249
	a-D-Glucose_PM1	41627	32285	7279	6274	5134	5350	5613	21043	3115	8396	58282	11391	12160	8755	8795	11827	12008	10364	12008	7051	10049	8529	11605	8397
	Maltose_PM1	14917	12762	4714	4198	4451	4308	4350	7459	4039	4111	16575	13573	10474	11761	10943	11510	12258	12135	11400	9651	12581	10718	11664	10273
	D-Melibiose_PM1	16018	14276	5467	5554	5147	5508	5706	8636	4631	4950	17604	15007	12325	12923	11857	12133	13323	13796	12604	11567	13721	11860	14585	13128
	Thymidine_PM1	22371	20629	9122	8450	9001	8839	9101	12001	8111	7970	23042	21454	18413	18983	17649	17776	18649	20280	18328	18028	19498	18289	19953	19302
	L-Asparagine_PM1	50046	37248	10757	10129	13221	8878	8899	39254	11890	15066	73557	39579	13432	15311	16034	16651	30491	19154	26066	15103	16584	26124	24483	15487
	D-Aspartic_Acid_PM1	10550	9428	3993	4052	4471	3515	3636	6766	3679	4588	11194	10506	6661	6768	7873	8235	9102	8025	8039	7060	8595	7746	7412	6951
	D-Glucosaminic_Acid_PM1	9763	7857	2738	2817	3480	2531	2738	5660	2593	3282	9822	8580	4706	5025	5741	6367	6920	6603	6079	5119	6485	6054	6080	5380
	1_2-Propanediol_PM1	11637	9257	3298	3441	3117	2563	2619	6466	4016	2850	12993	9969	5853	6254	7774	7899	8519	9064	7765	7761	8792	7681	7651	8881
	Tween_40_PM1	50945	31715	5727	5296	7355	5470	5631	28792	9474	6341	64833	20342	9533	10642	11008	20124	18303	12739	17477	11032	11823	21745	15388	12320
	a-Ketoglutaric_Acid_PM1	28091	29044	5901	5853	4437	4017	4205	9769	3746	3600	19115	15037	12673	9930	9517	9457	13646	10429	9439	8865	10942	9221	11926	10508
	a-Ketobutyric_Acid_PM1	24022	30049	3434	3719	5735	3842	3714	10419	3380	2737	17818	11595	10828	9603	9774	9409	10531	8253	11992	7541	9342	11911	9793	8544
	a-Methyl-D-Galactoside_PM1	12791	9551	2902	2877	3157	2710	2694	5333	2403	2946	13562	10510	7461	8176	7719	8552	9187	8927	8647	6371	9515	7149	8264	7147
	a-D-Lactose_PM1	13886	11515	3781	3457	4016	3541	3282	6156	3072	3273	13896	10669	8630	9414	8720	8268	9313	9522	8264	7024	9264	7662	10030	8554
	Lactulose_PM1	15917	14047	5400	4686	4931	4873	5095	8199	4531	4694	18038	14867	11944	12890	11524	11869	12907	12805	12030	11059	13216	11254	13496	11815
	Sucrose_PM1	14430	13383	4466	4133	4094	4223	4211	7089	3506	3372	15489	12869	10782	11376	10131	9981	11023	12119	10173	9835	11895	9964	12449	11500
	Uridine_PM1	24175	32417	9745	9016	9506	9229	9407	16910	8674	8137	41130	21499	19819	20442	19507	18325	20844	21264	19042	19337	20152	19397	21602	20944
	L-Glutamine_PM1	43664	44497	13195	11688	13451	9084	9901	35885	16447	11655	67028	29762	13977	15916	17595	16153	28032	14752	20573	15917	16209	24052	21919	16583
	m-Tartaric_Acid_PM1	9887	9342	3719	3822	4815	3870	3853	6990	3730	4835	11345	9955	6564	6740	7501	8260	8946	8140	8073	6982	8605	7565	8324	7307
	D-Glucose-1-Phosphate_PM1	9614	8477	2929	3032	3667	2871	2982	6215	2699	3313	10301	8876	4953	5609	5938	6767	7447	6546	6541	5415	6841	6362	6839	5958
	D-Fructose-6-Phosphate_PM1	21190	18271	9659	8825	8319	8554	9723	12408	8603	9279	27124	20927	14030	11745	12693	15926	19218	15490	16619	13735	13611	15704	17674	15515
	Tween_80_PM1	47507	29128	4277	4103	6796	5846	5266	24604	4793	4820	63585	16997	9749	8427	8427	10782	13695	10637	13222	8232	9856	18170	12391	10183
	a-Hydroxyglutaric_Acid-g-Lactone_PM1	12925	9511	3492	2969	3331	2987	2800	6374	2568	2916	13140	9531	6958	7904	6758	7267	8842	8599	7716	6485	8785	7645	9499	7711
	a-Hydroxybutyric_Acid_PM1	24357	29745	3625	3216	5628	3114	3286	9577	2307	2213	17829	10975	9432	8460	9049	9958	11424	7260	11814	6821	8675	12374	10395	9114
	b-Methyl-D-Glucoside_PM1	11609	8784	2856	2613	2834	2589	2403	5172	1844	1992	11993	9068	6174	7176	6633	6958	7689	7905	6904	4468	8592	6348	7989	6216
	Adonitol_PM1	12670	9977	3585	2931	3641	3325	3150	6138	2685	3159	12605	9429	7481	8513	7184	7108	8237	9163	7498	6151	8494	7014	8946	7044
	Maltotriose_PM1	15828	13653	5233	4218	4992	5227	5036	8366	4513	4474	16046	13340	11048	11773	9800	10293	11300	12300	10523	10292	12321	9839	12931	11882
	2-Deoxyadenosine_PM1	14294	12209	4897	4764	4638	4740	5036	8002	4073	3913	15123	13469	11332	11457	10751	10621	12148	12446	11208	10560	12294	10834	12839	12129
	Adenosine_PM1	22612	28895	8352	7487	7734	7330	7456	21592	7059	6009	22516	18189	17228	17439	15875	14435	17974	17510	14655	16788	17750	17110	19582	17845
	Gly-Asp_PM1	15442	15085	6520	6759	7596	6092	5987	9900	6181	7069	19325	15638	11549	11246	12759	12752	13897	12561	12668	11605	13597	12449	13097	12203
	Citric_Acid_PM1	60218	34854	9774	9365	11464	5330	5389	34100	5287	11582	69458	26218	12530	7966	8464	11164	20165	9593	23082	8004	9321	12621	16427	8213
	m-Inositol_PM1	10724	9850	3276	3480	4293	3264	3498	6545	3275	4063	11302	9214	5903	6245	5843	6421	7510	6948	6610	5580	7392	6930	7578	6777
	D-Threonine_PM1	12640	10596	3527	3080	4128	3460	3446	7420	3235	3916	13466	10633	6985	6972	7033	7181	8577	7744	7753	6171	8495	7924	9237	7085
	Fumaric_Acid_PM1	51397	30570	7866	7138	6555	5558	4662	31642	5379	4830	55621	27280	9517	9317	8898	8381	15291	17369	19383	8825	10601	29376	14458	10197
	Bromosuccinic_Acid_PM1	36551	31170	6645	5921	4300	4232	4300	16675	5295	4884	16384	16028	7121	7109	6583	9582	9694	11352	9618	10095	8491	13146	9200	9987
	Propionic_Acid_PM1	38191	38104	5380	4906	7559	4895	4378	25590	6545	7061	70025	13472	13474	10682	12210	16441	11286	12294	18735	10467	12427	22857	10555	11351
	Mucic_Acid_PM1	13579	11411	4221	3717	4046	3888	3859	6818	3675	4169	14695	11377	9109	9814	8683	8118	9940	9608	8983	7141	10874	9262	10818	8538
	Glycolic_Acid_PM1	15286	12478	5341	4847	4427	4938	4892	8211	4496	5116	17329	12957	11223	11984	10619	10452	11921	11967	9990	9567	12242	10571	11682	10877
	Glyoxylic_Acid_PM1	17140	21858	7252	6513	5661	7158	7230	9988	6719	6158	17642	14530	13483	13567	11081	10373	12019	13565	11308	10997	13097	11683	13936	12650
	D-Cellobiose_PM1	15978	14347	6135	5625	5729	6028	6021	8623	5490	5386	16688	14087	12287	12498	11597	11230	12739	13590	12453	11631	13764	12252	13881	12920
	Inosine_PM1	29859	32592	8368	7911	8936	8042	8392	35252	13745	7040	58274	20168	18107	18160	16406	16215	18520	18372	16783	17226	18006	18224	20252	18566
	Gly-Glu_PM1	15884	15482	7469	7665	10076	7624	7642	12244	7808	8802	26780	17334	13714	12550	13517	13737	14961	13493	13109	13136	14545	13732	14632	13888
	Tricarballylic_Acid_PM1	11966	11401	5027	4997	5712	5154	5051	8224	4884	6008	12956	11412	8195	8672	7987	8717	9875	9500	8779	8040	9865	9087	10164	9122
	L-Serine_PM1	15449	21232	5495	5381	8167	5404	5460	10851	5100	5396	24206	20747	7396	8388	7912	7333	9774	9487	7609	6812	8600	9561	10094	8481
	L-Threonine_PM1	15096	11947	4847	4592	5303	5246	4877	9612	4992	5418	22541	13932	10236	9504	8751	12826	12863	13492	11415	8453	11135	10482	13067	10245
	L-Alanine_PM1	31272	23253	7842	7035	10591	6672	7206	25211	8347	12134	63281	22938	10574	10829	10395	10468	12070	10580	10653	9997	11471	12004	12488	11683
	Ala-Gly_PM1	14412	12855	5371	4925	5898	5070	5138	9710	4844	4737	18970	14031	10653	10760	10450	10091	11653	11556	10231	10387	12026	10908	12229	11757
	Acetoacetic_Acid_PM1	20706	19139	7617	6932	7732	8383	7708	15156	7950	9640	20099	19782	13444	12955	12310	15850	14498	16419	14147	12527	14231	15092	14052	15517
	N-Acetyl-D-Mannosamine_PM1	16846	15000	6002	5444	5729	6172	5844	9614	5442	6060	18335	15020	11607	12792	11555	10532	13338	13238	11255	11019	13883	11989	13963	12850
	Mono-Methylsuccinate_PM1	25589	32768	7874	7113	6937	6649	6237	11811	5880	6516	23827	23220	13631	14090	12513	14115	18963	14697	14295	12294	15109	19285	18561	13987
	Methylpyruvate_PM1	43708	36257	11159	10302	10931	10015	9859	27900	11754	9014	63051	23451	19607	18054	17039	14755	20295	22283	20584	17246	18027	23140	21290	19078
	D-Malic_Acid_PM1	34311	23808	9532	8703	9469	8511	8790	12546	8252	8333	20923	19300	16724	16195	15220	15928	18130	19614	15997	15525	17019	16682	18500	16704
	L-Malic_Acid_PM1	60549	40938	13280	12559	11959	12337	12020	36803	14566	11684	69619	41920	23079	20765	19339	17569	26529	29837	29174	19026	20992	39144	25671	20851
	Gly-Pro_PM1	26894	36958	9279	9505	10443	9183	9246	37877	13251	10132	57631	30437	17422	15813	16218	16420	19567	16070	16053	15712	17111	17106	18713	16409
	p-Hydroxyphenyl_Acetic_Acid_PM1	63707	57277	11243	10043	13391	8248	7776	33491	12857	10857	74196	29797	14008	12905	12000	12367	13346	16460	12605	12014	13547	12964	14102	13294
	m-Hydroxyphenyl_Acetic_Acid_PM1	16346	15794	7207	7259	8617	7661	7756	11088	7625	8054	17165	15649	12417	12493	11496	12424	13500	13664	12348	12408	13255	13082	14805	13731
	Tyramine_PM1	55749	45537	8905	8034	13363	7023	6573	31707	7694	7932	70036	21787	12968	11449	10372	11792	12001	13503	11263	11715	12513	11478	12492	12463
	D-Psicose_PM1	24619	23546	11802	11265	12560	11233	12372	14565	11000	12400	31553	24185	19271	17417	17773	21914	23095	21112	19829	18698	18788	18689	22260	21654
	L-Lyxose_PM1	73255	69336	37445	36447	35045	36277	36112	42199	35389	36898	78349	65062	64750	62330	61343	61702	64761	61999	60033	58077	62422	60642	65066	63554
	Glucuronamide_PM1	22525	21345	10472	9959	10164	10652	11135	13262	9774	10994	25905	22591	19113	18478	18238	19130	21141	22098	18936	19175	20600	18858	21097	21157
	Pyruvic_Acid_PM1	50069	56434	25827	20012	27487	19895	19166	36245	21577	18244	77140	34620	31290	29878	24151	33886	42537	34502	26449	26624	26660	33206	30226	33223
	L-Galactonic_Acid-g-Lactone_PM1	18872	18044	8135	7763	8141	8073	8373	10900	7836	8208	20259	17820	15892	16326	14865	14699	16843	17793	15664	15822	17070	15779	17902	17088
	D-Galacturonic_Acid_PM1	24980	22969	10212	9983	9805	9845	10012	13417	9379	10631	22342	20277	16900	16927	15795	17541	17612	19485	17302	17367	18110	16843	18686	18720
	b-Phenylethylamine_PM1	20665	19922	8329	8010	8943	8905	9293	11893	8600	8128	20916	18306	17320	17340	15484	15262	16846	18421	15865	16549	18321	17109	18347	18273
	2-Aminoethanol_PM1	44164	26036	12355	11889	12334	12422	12776	22523	12815	11909	31163	23896	24369	24453	25690	20548	25535	39352	24559	27129	24276	22883	26542	33916
	Background_PM3B	21366	19204	9422	9452	10333	8571	9219	10405	9089	7026	20434	18712	21067	21387	19185	20097	22258	20576	19801	16955	21515	18086	16999	16212
	Ammonia_PM3B	24701	20614	6698	6771	7421	6248	7097	12108	6597	5024	57629	13313	14659	15048	13691	14162	15249	13823	14334	12046	14849	12744	11876	11918
	Nitrite_PM3B	16544	16921	5055	5141	5408	4696	4977	6866	5573	3775	13555	9811	10745	11420	9663	10106	12106	10805	9925	8391	10980	8830	9003	9158
	Nitrate_PM3B	15788	12477	5307	5334	5944	5110	5531	7067	8585	4061	12912	10041	10665	11300	10524	10871	12677	10929	11002	9164	11369	10203	9161	8883
	Urea_PM3B	26121	26237	4609	4775	5627	4708	5192	12142	5234	4082	37796	9496	9944	10293	10395	10660	11638	10509	10960	9172	10834	10880	8991	8288
	Biuret_PM3B	10450	12197	3634	3648	4147	3984	4223	6047	4022	3209	9815	7166	7408	7647	7513	7584	8498	7501	8115	6563	7971	7197	7157	6677
	L-Alanine_PM3B	19110	26033	4769	4508	5875	4937	5789	9854	5420	4232	50771	9242	8380	9010	8857	9059	9720	9070	9917	7819	9468	8807	8269	7700
	L-Arginine_PM3B	26041	27618	4053	4000	4834	4135	4484	11595	4661	3570	40925	11250	9434	8697	8204	8163	9522	8175	8593	7243	9055	7523	8163	7985
	L-Asparagine_PM3B	26473	30345	4669	4404	7915	5902	7499	11341	7517	4844	46025	15538	8497	8955	9212	8762	11218	8546	17586	8239	9750	11693	9774	8546
	L-Aspartic_Acid_PM3B	24546	32039	5067	4903	8475	5919	6648	10973	5610	5053	41853	15123	8904	9313	10580	10207	10809	9793	16597	9470	10187	11070	9437	9007
	L-Cysteine_PM3B	62196	68232	18565	16804	18754	24627	26226	41312	16204	19567	34338	28492	30458	32778	27508	26927	31743	26875	29677	30685	31754	31399	29299	29424
	L-Glutamic_Acid_PM3B	28867	41269	8102	8080	9711	8844	9724	14300	9853	8166	56894	21846	15063	15483	17589	16566	16703	15543	19176	16274	16140	17633	15597	14710
	L-Glutamine_PM3B	26601	32910	8129	8149	9268	8093	9494	12795	11290	6284	40604	19555	17829	17883	15818	16568	18889	16900	17412	14262	17920	15913	14905	14393
	Glycine_PM3B	18111	19396	3766	3873	4596	3764	4248	9236	4062	2673	33785	8717	10057	10374	8328	9567	11278	9268	8927	7414	10321	8228	8657	8308
	L-Histidine_PM3B	19705	23267	2346	2546	3650	2587	2769	10030	2979	1907	10540	5609	6763	6887	5168	5586	7974	6283	5481	4487	6935	5332	5726	5382
	L-Isoleucine_PM3B	16024	18912	2315	2597	2998	1892	2370	4961	2755	1493	13103	7510	6249	7555	7092	6011	7859	6348	6374	4706	7231	5637	5400	4619
	L-Leucine_PM3B	15688	18728	4928	4871	3837	3733	3606	6151	3658	3061	12556	11890	6724	8229	8395	7127	9669	7254	7256	7490	8907	6506	7663	5712
	L-Lysine_PM3B	16514	19034	3294	3061	3609	3416	3776	7730	3779	2525	23116	6720	7328	7713	5101	6228	8826	6983	5970	4845	7931	5107	6868	5443
	L-Methionine_PM3B	14133	16311	3025	2862	3367	2836	3254	5976	3319	2173	10787	5506	5420	7930	4754	5251	7557	5432	5427	4248	6501	4312	5277	5898
	L-Phenylalanine_PM3B	13078	19312	2500	2526	2910	2700	3029	6252	3278	2140	35114	8563	4612	5039	4377	4490	6438	4980	4595	3680	5271	4602	5551	5637
	L-Proline_PM3B	18276	27748	2913	2708	4169	3311	3687	7759	4424	2717	45474	10797	5301	6806	5861	5349	8514	5695	7537	5085	6961	6149	7288	5829
	L-Serine_PM3B	17882	19594	2982	2661	3487	3423	4078	7159	3352	2234	36579	6344	6439	5838	6693	6490	7234	6341	7165	6157	6853	6593	6264	5945
	L-Threonine_PM3B	15901	16084	3764	3843	4293	4480	4467	7172	4581	3861	28484	7990	6788	7853	7672	7034	8189	7387	7841	7077	8107	7111	8088	8216
	L-Tryptophan_PM3B	14954	27209	5256	5170	6515	5844	5685	7982	5898	5403	20230	11700	10075	11736	12288	11054	12386	11163	11686	11318	12812	11312	11250	11035
	L-Tyrosine_PM3B	18383	31045	6882	7039	7940	6930	7269	9095	7129	5590	22381	18993	15769	16427	13740	14565	17707	15115	14571	12434	15938	14029	14342	13449
	L-Valine_PM3B	13585	18498	3109	3265	3837	3150	3727	6407	3622	2558	12627	7797	8020	8864	6991	7886	9427	7921	7439	6356	8718	6894	7174	6923
	D-Alanine_PM3B	15151	18760	1707	2158	2773	2436	2954	6729	2683	1277	40099	5679	5540	6130	3854	4680	6616	5027	4710	3490	5575	3789	4557	4046
	D-Asparagine_PM3B	16369	16042	1184	1176	1656	1450	1906	5947	1725	735	41094	3436	4033	4732	3010	3325	5466	3662	2993	2351	4723	2658	3310	3024
	D-Aspartic_Acid_PM3B	8616	10255	1522	1514	2144	1999	2171	4189	2096	822	7469	4236	4698	5180	4074	4092	6301	4819	3953	3032	5317	3377	4129	3366
	D-Glutamic_Acid_PM3B	21332	25934	3195	2884	4194	3843	4124	8422	3717	2558	22551	5926	6584	7751	4509	5173	8920	6057	6249	4230	6974	5062	6348	5955
	D-Lysine_PM3B	17334	13450	2628	2636	2875	3350	3510	6683	3455	2037	24770	5558	5825	5922	4555	4686	6908	5760	5014	4014	6626	4281	6420	4983
	D-Serine_PM3B	11459	15881	1980	1833	2298	2593	2792	6888	3100	1349	23836	4236	4065	4603	3005	4199	5304	4106	3375	3020	4951	2702	4778	4873
	D-Valine_PM3B	9719	11740	2069	2019	2433	2579	2529	4944	2804	1795	7953	4641	4013	4422	3798	4165	5092	4120	4472	3678	4505	3865	4792	4024
	L-Citrulline_PM3B	16701	17376	2533	2524	3121	2990	3335	5811	3201	2299	25343	5637	6778	5316	6574	5721	6562	5612	6322	5575	6254	5752	5969	5626
	L-Homoserine_PM3B	8127	13131	2810	2495	3186	3891	4085	4017	3709	2693	9881	6571	5174	5902	6077	5336	6547	5502	5302	5685	6522	5380	6144	6452
	L-Ornithine_PM3B	19329	23493	4885	4952	5866	5449	5795	7392	5631	4991	43116	13097	10812	9895	11043	9810	10261	9401	10641	10481	10444	10704	10396	9902
	N-Acetyl-L-Glutamic_Acid_PM3B	22457	25384	5795	5825	7049	5339	5629	9871	5680	4331	36810	11392	13077	13372	11028	11583	13584	12219	11198	9706	12635	10236	10462	10513
	N-Phthaloyl-L-Glutamic_Acid_PM3B	11794	14286	2841	3113	3405	2945	3230	6054	3053	2149	11080	6393	7776	8510	5606	6993	8750	7027	6066	5773	7507	5559	6145	6036
	L-Pyroglutamic_Acid_PM3B	21309	26762	1465	1715	2462	2122	2220	7748	2389	884	37936	7445	5493	5975	3105	3939	6777	4690	3796	2675	5287	2622	4361	3816
	Hydroxylamine_PM3B	4882	4269	1467	1616	1780	1446	1559	2139	1452	981	5709	3281	3974	5163	2518	3136	4901	3175	2900	2213	3927	2273	3055	3822
	Methylamine_PM3B	11509	11254	2823	1765	2723	2830	2406	5223	2635	949	9410	4754	5761	6901	3424	4522	8440	5184	3938	2249	6148	3214	4797	4384
	N-Amylamine_PM3B	11718	10808	2556	2220	2954	2529	3160	5897	2731	1881	8795	5111	6638	6548	3703	3922	7263	5027	3365	3269	6130	3042	5176	7548
	N-Butylamine_PM3B	9730	8754	1983	1666	2544	2262	2626	5238	2746	1044	7452	4274	5054	4945	2669	3175	5619	4169	2922	1976	4987	2237	4532	4382
	Ethylamine_PM3B	8020	7972	1734	974	1985	2251	2458	5359	2818	997	6096	3459	3663	4204	1812	3031	4445	3135	2259	1793	4052	2008	3953	2843
	Ethanolamine_PM3B	8495	9813	2020	1784	2397	2574	2450	4520	2881	1640	9070	3875	3233	3790	2969	3353	4590	3705	3531	2986	4332	3435	4535	4128
	Ethylenediamine_PM3B	8408	20149	2467	2436	3497	3293	2989	4642	3609	2346	11190	6086	5589	6072	5815	5543	7072	5963	6141	4845	6999	5738	6464	6217
	Putrescine_PM3B	11338	23667	1955	2204	3429	2485	2952	6882	2923	1517	22856	8835	4670	4523	4098	3925	5018	4022	4511	4161	4878	4066	4823	4413
	Agmatine_PM3B	17706	30239	4513	4605	5613	4813	5117	9615	5032	4328	67998	12478	9360	8869	9701	9206	9452	9080	9875	9713	9623	9894	9700	8976
	Histamine_PM3B	18512	27987	5588	5868	6897	5226	5694	11659	5736	4403	46877	13680	13344	14310	10337	11258	13611	12063	11148	9464	13220	10412	12079	11639
	b-Phenylethylamine_PM3B	11032	13555	2997	3265	3466	2901	3237	5747	3408	2032	10806	6810	8414	8495	5688	6523	8543	6782	5804	5572	7213	5191	5952	6090
	Tyramine_PM3B	13822	25892	1789	1658	2293	1928	1813	6128	2232	957	35484	4847	5878	6036	3026	3928	5758	4176	3290	2460	4728	3098	3926	4174
	Acetamide_PM3B	19510	20358	1727	1622	2496	1980	2130	8155	2617	974	43398	3989	5555	5354	3092	3468	5335	4002	3438	2856	4353	2750	3798	3814
	Formamide_PM3B	15743	25537	2210	2019	2590	2255	2484	6885	2634	1204	32992	4929	5989	6674	2935	3826	6483	4717	3647	1985	5789	2645	4416	4289
	Glucuronamide_PM3B	16015	15133	2204	2075	3107	2577	2536	7153	2904	1245	12474	5956	5772	7624	3804	4025	7961	5025	3876	4286	5895	3837	4860	7518
	D_L-Lactamide_PM3B	12870	34335	1709	1447	2453	1910	2051	6689	2662	753	22871	3748	3752	4575	3296	2886	5239	3445	2733	1923	4296	2167	3889	2701
	D-Glucosamine_PM3B	22672	29619	3685	3673	3830	5795	5739	9746	5467	2951	17286	5989	4920	5628	3621	4715	6003	4861	3366	3930	4725	3639	5722	6313
	D-Galactosamine_PM3B	18376	23429	3001	2702	4912	5614	5313	6716	7424	3164	14946	8434	5295	7863	6653	5634	7637	7426	4747	7637	6352	5704	6603	9390
	D-Mannosamine_PM3B	28509	33116	6108	4813	12520	13247	12512	10464	16749	6789	26421	25380	13090	22560	21166	14964	19655	17770	13857	19043	20824	20620	17683	22650
	N-Acetyl-D-Glucosamine_PM3B	7390	23596	1737	1990	2708	2291	2499	4170	2661	1867	37113	4242	3406	4043	4359	3762	4660	3966	4135	3996	3961	4045	4449	4484
	N-Acetyl-D-Galactosamine_PM3B	11550	15387	5550	5531	5997	5961	6095	7986	6341	5809	11518	9760	8935	9248	9515	8962	10604	9384	9607	9229	10197	9330	10275	10225
	N-Acetyl-D-Mannosamine_PM3B	14448	13700	5216	6004	5486	4653	5260	7475	5043	3886	12573	10641	11816	12946	9277	9975	12363	10732	9308	8979	11314	9178	10056	10104
	Adenine_PM3B	23578	18427	2626	2987	3158	3063	3199	13728	3418	2022	36721	6185	7559	8094	5100	5935	7493	5987	5026	4898	6857	4714	5999	6108
	Adenosine_PM3B	21113	19931	1175	1416	1279	1498	1391	9900	1230	821	17137	2909	4116	4652	2314	2305	4325	2495	2090	2051	3480	1745	3541	3601
	Cytidine_PM3B	19946	24676	1229	1242	1933	1867	1684	7269	1626	896	30761	3567	4106	4537	2992	2811	4418	3211	2779	2311	3559	2377	3629	3257
	Cytosine_PM3B	22793	4421	1638	1492	2086	2178	1761	9754	1854	672	38170	3651	5056	5481	2512	3151	5893	3762	3018	1737	4370	2037	3830	4045
	Guanine_PM3B	46857	6226	7898	10684	7963	7700	7525	38912	7567	7227	46810	19653	21067	17654	18457	16513	20020	18577	18413	14895	18719	19401	18296	18096
	Guanosine_PM3B	27074	6128	1363	1034	2302	1854	2018	14848	1856	696	27950	3423	3358	8010	2243	2401	4718	3153	3290	2160	3837	2023	3620	4259
	Thymine_PM3B	11126	19060	1360	1366	2025	1864	2259	6233	2272	789	24482	3384	3170	3851	1941	2191	3776	2535	2115	2371	3608	1857	4023	3971
	Thymidine_PM3B	8731	7964	1472	1373	2044	2147	2133	4492	2214	1457	6053	3512	2734	3413	3057	2897	3992	2975	2888	3299	3700	2763	4028	2603
	Uracil_PM3B	11052	16613	1911	1804	2554	2550	2655	6024	2427	1919	38606	4539	3680	4400	4012	3746	4589	4478	4277	3620	4555	3840	4667	5303
	Uridine_PM3B	9121	14870	2863	2808	3464	3314	3225	6307	3528	2990	22654	5440	4485	5487	4368	4536	6083	5235	4570	4620	5979	4175	6147	5951
	Inosine_PM3B	21020	30550	5332	4986	5600	5591	5593	14469	5974	5268	39758	9507	8715	9208	9063	8339	9802	9008	9023	8542	9441	8723	10227	10119
	Xanthine_PM3B	28510	26182	10971	10779	8810	11046	11374	16355	10515	9924	47590	18192	17385	20761	18115	15276	19355	16875	15863	14988	18476	17896	19689	16020
	Xanthosine_PM3B	30264	24782	2841	2874	3043	2902	2917	17317	3052	1812	33118	6069	7462	8005	5057	5657	7744	5983	5360	4872	6505	5124	6747	6221
	Uric_Acid_PM3B	19357	19364	3271	3540	3410	1615	1158	11186	5616	1006	51112	7672	10000	6623	7861	6918	9443	11652	6371	8173	11164	12791	8960	7542
	Alloxan_PM3B	9381	7539	3207	4479	4183	3305	3156	4498	3609	2333	11265	6617	8522	11166	5593	6803	8370	8583	6777	7155	6951	5367	9695	7380
	Allantoin_PM3B	23011	21608	2042	1864	3758	3281	3288	9320	3862	1363	32470	9414	6846	11725	7685	5419	9677	8044	5237	7178	9171	7513	8023	8483
	Parabanic_Acid_PM3B	9276	3181	494	426	634	372	325	3165	610	32	5512	1451	2402	2902	421	790	2581	1522	556	644	1877	530	1785	1842
	D_L-a-Amino-N-Butyric_Acid_PM3B	9807	3667	984	1085	1288	1201	1282	3023	1390	394	14764	2654	2419	3701	1575	1654	3026	2169	2035	1509	2946	1544	2822	2958
	g-Amino-N-Butyric_Acid_PM3B	18508	33363	1527	1579	1956	2040	2010	8873	2331	829	52146	9975	3987	4986	2512	2611	5571	2568	5077	6014	4475	4730	5947	4895
	e-Amino-N-Caproic_Acid_PM3B	14565	16148	1453	1412	1861	1760	1797	6030	1873	1375	11034	3391	3284	3554	2658	2647	3900	2923	2840	2712	3920	3219	3839	3671
	D_L-a-Amino-Caprylic_Acid_PM3B	17669	27150	10934	10240	9800	9631	10719	12080	11069	11012	23314	26931	25347	32487	32714	33916	28110	33986	27667	32714	29133	25045	26918	26552
	d-Amino-N-Valeric_Acid_PM3B	18482	20775	2436	2643	2997	2976	2974	8114	3164	2584	44216	6371	4152	5142	4338	4158	5428	4698	4542	4694	5152	4170	5782	5849
	a-Amino-N-Valeric_Acid_PM3B	23748	34327	5290	5427	7135	6426	6713	9281	6640	5639	40799	11094	10440	10465	9376	9011	10909	8939	9593	9314	10571	10579	11800	10682
	Ala-Asp_PM3B	20723	25736	6285	6536	6421	6527	6535	4467	6564	4638	38505	11914	13639	14122	10582	11236	13155	11460	11173	10475	12285	10697	12569	12209
	Ala-Gln_PM3B	16320	22758	4257	4361	4155	4377	4249	9256	4051	2453	44941	8633	10316	10841	7007	7040	9275	7071	8364	7103	8900	6862	8991	8929
	Ala-Glu_PM3B	17086	20947	2996	3212	3019	3162	3029	9986	3224	1605	27200	5776	7583	7923	4533	4920	6626	4862	4867	5017	5894	4971	6733	7137
	Ala-Gly_PM3B	15092	28494	4327	4288	4107	4152	3867	8632	4056	2345	33958	7672	9507	10348	6256	7057	8700	7192	6214	6441	7802	6492	8484	8418
	Ala-His_PM3B	21385	22669	2507	2587	3670	2616	2729	9727	2873	1393	40780	5530	6472	7101	4040	4317	6196	4566	4253	4238	5902	4022	5864	5748
	Ala-Leu_PM3B	11276	20907	3666	3093	1103	1083	1108	6304	1169	806	37673	12949	3413	4689	1484	1435	3608	1592	1132	1699	2623	1193	4218	3690
	Ala-Thr_PM3B	12510	13170	1121	1268	1693	1257	1163	6989	1247	583	29145	3563	4019	4788	2113	2273	4245	3032	2631	2301	3819	1978	3958	4207
	Gly-Asn_PM3B	15526	23024	1791	1639	1666	1797	1726	8655	1984	787	42823	3699	4287	5183	2335	2495	3545	2619	2286	3078	3416	2486	4526	4835
	Gly-Gln_PM3B	15939	19549	1853	2024	2268	2252	2247	7785	2416	1580	38579	4544	4467	5309	3794	3319	4953	3365	4199	4128	4402	3734	5651	5262
	Gly-Glu_PM3B	15745	18698	2113	1950	2710	2434	2427	9244	2843	2230	26936	4053	3727	4523	3081	3065	4536	3778	3414	3214	4218	3118	4715	4724
	Gly-Met_PM3B	11791	15389	3734	3935	4021	4211	4115	7562	4157	4068	20967	6622	6133	6941	5792	5761	6603	5915	5670	6131	6241	6019	7587	7353
	Met-Ala_PM3B	19143	22924	5806	5828	6219	6058	6264	14917	5955	5794	31771	10461	10498	10750	9925	8246	9389	9058	9616	10689	9714	10236	10745	10938
